# Supplementary material for: Targeted Polymeric Micelles System, Designed to Carry a Combined Cargo of L-Asparaginase and Doxorubicin, Shows Vast Improvement in Cytotoxic Efficacy
Source: Polymers (Basel). 2024 Jul 26;16(15):2132. doi: 10.3390/polym16152132 (PMC11314107; doi:10.3390/polym16152132)
Supplement: Supplementary file 1 [file polymers-16-02132-s001.zip]

Archive with 1 entries (1 files):
- polymers-3066319-supplementary.pdf
